# Supplementary material for: High-resolution and differential analysis of rat microglial markers in traumatic brain injury: conventional flow cytometric and bioinformatics analysis
Source: Sci Rep. 2020 Jul 20;10:11991. doi: 10.1038/s41598-020-68770-0 (PMC7371644; doi:10.1038/s41598-020-68770-0)
Supplement: Supplementary file 2 — Supplementary information 2. [file 41598_2020_68770_MOESM2_ESM.zip]

Archive with 2 entries (2 files):
- day_1_ws.mat
- README.txt
