# Supplementary material for: High-resolution and differential analysis of rat microglial markers in traumatic brain injury: conventional flow cytometric and bioinformatics analysis
Source: Sci Rep. 2020 Jul 20;10:11991. doi: 10.1038/s41598-020-68770-0 (PMC7371644; doi:10.1038/s41598-020-68770-0)
Supplement: Supplementary file 2 — Supplementary information 2. [file 41598_2020_68770_MOESM2_ESM.zip › README.txt]

The Matlab workspace contains the following variables:
corrs - a structure containing correlations between the 13 measured covariates for 
		ipsiM1 - Ipsilateral M1
		ipsiM2 - Ipsilateral M2
		contraM1 - Contralateral M1
		contraM2 - Contralateral M2
		sham_ipsiM1 - Sham Ipsilateral M1
		sham_ipsiM2 - Sham Ipsilateral M2
		sham_contraM1 - Sham Contralateral M1
		sham_contraM2 - Sham Contralateral M2
data - a structure containing the gated data with 13 measured covariates for 
		ipsiM1 - Ipsilateral M1
		ipsiM2 - Ipsilateral M2
		contraM1 - Contralateral M1
		contraM2 - Contralateral M2
		sham_ipsiM1 - Sham Ipsilateral M1
		sham_ipsiM2 - Sham Ipsilateral M2
		sham_contraM1 - Sham Contralateral M1
		sham_contraM2 - Sham Contralateral M2
featureNames - a structure containing the name of the measured covariates for M1 and M2 
relevantFeatures - a structure containing the indexes of covariates used for classification for M1 and M2
stats - a structure containing the AUC values for 
		10-fold cross validation (with 10 runs, each with different splits)
		for Ipsilateral and Contralateral relative to their respective Shams
		LR - logistic regression
		RF - Random Forest 
		SVM - Support Vector Machine
weights - the weights of the logistic regression classifier for each covariate
		  Only Ipsilateral contains weights due to low performance of Contralateral
		  The weights are calculated across 10 different runs of 10-fold cross validation
